# Supplementary material for: A Method for Improving the Accuracy and Efficiency of Bacteriophage Genome Annotation
Source: Int J Mol Sci. 2019 Jul 10;20(14):3391. doi: 10.3390/ijms20143391 (PMC6678273; doi:10.3390/ijms20143391)
Supplement: Supplementary file 1 [file ijms-20-03391-s001.zip]

Archive with 4 entries (3 files):
- ijms-527198-supp/
- ijms-527198-supp/Assessment version A.pdf
- ijms-527198-supp/Assessment version B.pdf
- ijms-527198-supp/randomsequence.fasta
